# Supplementary material for: Population Structure and Genetic Diversity among Isolates of Coccidioides posadasii in Venezuela and Surrounding Regions
Source: mBio. 2019 Nov 26;10(6):e01976-19. doi: 10.1128/mBio.01976-19 (PMC6879716; doi:10.1128/mBio.01976-19)
Supplement: TABLE S2 [file mBio.01976-19-st002.xls]

## Sheet: Sheet1
	5.1 Mya			12.8 Mya			Conservative time span
	min	max		min	max		min(mins)	max(maxs)
Root	4021972	6079936		1.00944e+07	1.52594e+07		4021972	1.52594e+07
Ingroup	165372	250716		415051	629248		165372	629248
AZ1	164853	250232		413749	628033		164853	628033
Col_Springs	164331	249530		412439	626271		164331	626271
TX/MX/SA	164766	249563		413530	626354		164766	626354
Sonora	162838	247354		408691	620810		162838	620810
Sister-Caribbean	152747	232739		383365	584129		152747	584129
Guatemala/Venezuela	148139	227147		371800	570094		148139	570094
Phoenix/Tucson	66548	107284		167022	269262		66548	269262
Venezuela (divergence)
tree prior: Birth-Death	1397	2220		3506.2	5571.76		1397	5571.76
tree prior: Skyline	1434	2253		3599.06	5654.59		1434	5654.59
Guatemala (divergence)
tree prior: Birth-Death	22086	34691		55431.5	87067.6		22086	87067.6
tree prior: Skyline	22510	34879		56495.7	87539.5		22510	87539.5
2.5098
